# Supplementary material for: Potential roles of MNREAD acuity charts and contrast/glare sensitivity in Ranibizumab treatment of branch retinal vein occlusion
Source: PLoS One. 2020 Jul 10;15(7):e0235897. doi: 10.1371/journal.pone.0235897 (PMC7351188; doi:10.1371/journal.pone.0235897)
Supplement: S1 Data set — (XLSX) [file pone.0235897.s006.xlsx]

## Sheet: シート1 - Supplementary file (data
Supplementary file (data_set)
data_MNREAD
No	Sex	Age	R/L	Site of BRVO	Treated eye BCFVA pre	Treated eye BCFVA post	Treated eye BCNVA pre	Treated eye BCNVA post	Treated eye RA pre	Treated eye RA post	Treated eye MRS pre	Treated eye MRS post	Treated eye CPS pre	Treated eye CPS post	Fellow eye BCFVA pre	Fellow eye BCFVA post	Fellow eye BCNVA pre	Fellow eye BCNVA post	Fellow eye RA pre	Fellow eye RA post	Fellow eye MRS pre	Fellow eye MRS post	Fellow eye CPS pre	Fellow eye CPS post	Binocular RA pre	Binocular RA post	Binocular MRS pre	Binocular MRS post	Binocular CPS pre	Binocular CPS post	Treated eye CMT pre	Treated eye CMT post	Treated eye GS pre	Treated eye GS post	Treated eye CS pre	Treated eye CS post	Treated eye BCFVA (amount of change)	Treated eye BCNVA (amount of change)	Treated eye RA (amount of change)	Treated eye MRS (amount of change)	Treated eye CPS (amount of change)	Fellow eye BCFVA (amount of change)	Fellow eye BCNVA (amount of change)	Fellow eye RA (amount of change)	Fellow eye MRS (amount of change)	Fellow eye CPS (amount of change)	Binocular RA (amount of change)	Binocular MRS (amount of change)	Binocular CPS (amount of change)
3	M	74	R	superior	0.30103	0.09691	0.30103	0.09691	0.38	0.28	227	284	0.6	0.6	-0.0791812	-0.0791812	0	NA	0.12	NA	331	NA	0.4	NA	NA	NA	NA	NA	NA	NA	500	537	0.583777	0.770642	1.20883	1.30314	-0.20412	-0.20412	-0.1	57	0	0	NA	NA	NA	NA	NA	NA	NA
4	M	51	L	superior	0	-0.0791812	0.09691	0.0457575	0.26	0.12	378	478	0.5	0.4	-0.0791812	-0.0791812	0	0	-0.03	-0.11	393	469	0.1	0.1	NA	-0.14	NA	488.319	NA	0.1	366	241	0.805346	0.865203	1.38357	1.48436	-0.0791812	-0.0511525	-0.14	100	-0.1	0	0	-0.08	76	0	NA	NA	NA
5	F	74	R	superior	0.154902	0.09691	0.522879	0.154902	0.2	0.22	253	365	0.8	0.4	0.30103	0.39794	0.30103	NA	0.02	NA	356	NA	0.3	NA	NA	NA	NA	NA	NA	NA	410	320	0.589302	0.908245	0.718699	1.31671	-0.0579919	-0.367977	0.02	112	-0.4	0.09691	NA	NA	NA	NA	NA	NA	NA
6	F	71	R	superior	0	0.0457575	0.0457575	0.221849	0.29	0.24	374	336	0.5	0.4	-0.0791812	-0.0791812	0.0457575	0	-0.02	0.12	368	369	0.2	0.4	NA	0.19	NA	368.309	NA	0.4	391	512	0.518852	0.393654	1.22226	1.17871	0.0457575	0.176091	-0.05	-38	-0.1	0	-0.0457575	0.14	1	0.2	NA	NA	NA
7	F	74	R	inferior	0.154902	0.154902	0.221849	0.30103	0.32	0.26	278	277	0.5	0.4	0	-0.0791812	0.0457575	0.09691	0.07	NA	291	NA	0.1	NA	NA	NA	NA	NA	NA	NA	354	291	0.402271	0.555931	1.09743	0.926961	0	0.0791812	-0.06	-1	-0.1	-0.0791812	0.0511525	NA	NA	NA	NA	NA	NA
8	M	61	R	superior	0.221849	0.09691	0.221849	0.221849	0.17	0.09	260	339	0.5	0.3	-0.0791812	-0.0791812	0	0	-0.07	-0.18	404	409	0.3	0.1	NA	-0.1066	NA	435.543	NA	0.1	472	240	0.576756	0.766812	0.985349	1.20462	-0.124939	0	-0.08	79	-0.2	0	0	-0.11	5	-0.2	NA	NA	NA
9	F	73	L	superior	0.30103	0.154902	0.30103	0.221849	0.38	0.1	312	350	0.5	0.4	-0.0791812	0.0457575	0	0.0457575	0.06	0	367	356	0.3	0.1	0.0766	0.1	346.765	366.55	0.3	0.2	362	238	0.257885	0.559401	1.11898	1.24498	-0.146128	-0.0791812	-0.28	38	-0.1	0.124939	0.0457575	-0.06	-11	-0.2	0.0234	19.7852	-0.1
10	F	71	L	superior	0.154902	0.0457575	0.154902	0.0457575	0.34	0.15	287	247	0.6	0.4	-0.0791812	-0.0791812	0	0	-0.02	-0.03	309	272	0.3	0.1	-0.0233	-0.05	316.69	263.904	0.3	0.1	397	255	0.724325	0.599964	1.00156	1.12972	-0.109144	-0.109144	-0.19	-40	-0.2	0	0	-0.01	-37	-0.2	-0.0267	-52.7853	-0.2
11	F	57	L	superior	0.0457575	0	0.0457575	0	0.06	-0.07	323	291	0.3	0.1	-0.0791812	-0.0791812	0	0	-0.11	-0.18	368	363	0.1	0.1	0.0066	-0.24	371.849	371.457	0.1	0	249	247	1.05674	1.19117	1.6397	1.81062	-0.0457575	-0.0457575	-0.13	-32	-0.2	0	0	-0.07	-5	0	-0.2466	-0.3913	-0.1
12	F	75	R	inferior	0.39794	0.221849	0.522879	0.30103	0.69	0.38	173	290	1	0.6	-0.0791812	-0.0791812	0	0	0.06	-0.01	317	316	0.3	0.2	0.0533	-0.0333	345.225	314.983	0.4	0.2	832	146	0.188321	0.480482	0.639176	0.941156	-0.176091	-0.221849	-0.31	117	-0.4	0	0	-0.07	-1	-0.1	-0.0866	-30.2418	-0.2
13	M	61	L	inferior	0.09691	0.09691	0.09691	0.09691	0.1	0.35	290	316	0.7	0.7	0.30103	0.221849	0.30103	0.221849	0.4	0.71	121	163	1	1.1	0.07	0.2733	302.801	333.028	0.6	0.5	446	255	0.961299	1.0364	1.33381	1.2251	0	0	0.25	26	0	-0.0791812	-0.0791812	0.31	42	0.1	0.2033	30.227	-0.1
14	F	80	R	inferior	0	0	0.0457575	0.09691	0.18	0.18	290	314	0.4	0.5	0.30103	0.30103	0.30103	0.221849	0.19	0.19	267	312	0.4	0.6	0.21	0.2	267.239	315.126	0.4	0.5	364	226	0.338295	0.49279	0.985751	1.22226	0	0.0511525	0	24	0.1	0	-0.0791812	0	45	0.2	-0.01	47.8869	0.1
16	F	53	R	superior	0	0.0457575	0	0.0457575	0.18	-0.02	422	458	0.4	0.3	NA	NA	NA	NA	NA	NA	NA	NA	NA	NA	NA	NA	NA	NA	NA	NA	347	302	1.01125	1.18141	1.3136	1.44864	0.0457575	0.0457575	-0.2	36	-0.1	NA	NA	NA	NA	NA	NA	NA	NA
17	M	76	R	inferior	0.09691	0.0457575	0.221849	0.0457575	0.32	0.41	129	175	0.6	0.4	-0.0791812	-0.0791812	0.09691	0	0.15	0.01	142	240	0.4	0.4	0.11	-0.0067	120.858	232.1	0.3	0.2	488	403	0.857138	0.806164	1.31676	1.26277	-0.0511525	-0.176091	0.09	46	-0.2	0	-0.09691	-0.14	98	0	-0.1167	111.242	-0.1
18	M	72	L	superior	0.39794	0.39794	0.39794	0.39794	0.52	0.47	180	130	0.8	0.9	-0.0791812	-0.0791812	0.0457575	0	0.11	-0.03	349	307	0.4	0.3	0.0733	0.0133	361.867	300.57	0.3	0.3	389	408	0.280357	0.238284	1.02841	1.15441	0	0	-0.05	-50	0.1	0	-0.0457575	-0.14	-42	-0.1	-0.06	-61.2969	0
19	M	78	R	superior	0.221849	0.30103	0.221849	0.221849	0.27	0.25	306	290	0.6	0.6	-0.0791812	-0.0791812	0	0	-0.03	-0.08	312	299	0.2	0.2	-0.03	-0.05	312.676	297.549	0.3	0.1	523	478	0.536145	0.470395	1.06074	1.00975	0.0791812	0	-0.02	-16	0	0	0	-0.05	-13	0	-0.02	-15.1273	-0.2
20	M	61	L	superior	0.09691	-0.0791812	0.221849	0.0457575	0.26	0.04	217	348	0.9	0.3	0	-0.0791812	0.154902	0	-0.04	0.01	364	384	0.3	0.3	-0.0133	-0.02	383.323	406.535	0.3	0.2	488	403	0.54445	0.755838	1.12615	1.41747	-0.176091	-0.176091	-0.22	131	-0.6	-0.0791812	-0.154902	0.05	20	0	-0.0067	23.2118	-0.1
21	M	73	R	superior	0.154902	0.09691	0.154902	0.09691	0.21	0.26	324	366	0.4	0.8	-0.0791812	-0.0791812	0.0457575	0	-0.18	-0.02	364	382	0.1	0.2	-0.1767	-0.0366	400.703	386.134	0.3	0.3	538	407	0.616098	0.341641	1.00229	1.01514	-0.0579919	-0.0579919	0.05	42	0.4	0	-0.0457575	0.16	18	0.1	0.1401	-14.5693	0
22	F	58	L	inferior	0.522879	0.522879	0.522879	0.522879	0.75	0.51	127	258	0.8	0.7	-0.0791812	-0.0791812	0	0	-0.05	0	328	378	0.1	0.3	-0.0567	-0.05	387.772	377.328	0.1	0.1	542	187	0.607169	0.694363	0.840279	1.04757	0	0	-0.24	131	-0.1	0	0	0.05	50	0.2	0.0067	-10.4442	0
24	F	71	R	superior	0.39794	0.0457575	0.39794	0.0457575	0.32	0.22	126	235	0.8	0.6	-0.0791812	0	0	0	-0.03	-0.03	254	281	0.3	0.2	0.0067	-0.05	250.274	274.477	0.4	0.1	290	225	0.25083	0.89495	1.21661	1.30809	-0.352183	-0.352183	-0.1	109	-0.2	0.0791812	0	0	27	-0.1	-0.0567	24.2029	-0.3
25	M	66	R	superior	0.522879	0	0.522879	0.0457575	0.86	0.2	54	227	1.1	0.3	-0.0791812	-0.0791812	0	0	-0.06	-0.02	310	361	0.5	0.1	-0.0233	-0.0767	316.492	375.157	0.5	0.1	717	268	0.0911256	0.721505	0.706454	1.40227	-0.522879	-0.477121	-0.66	173	-0.8	0	0	0.04	51	-0.4	-0.0534	58.6651	-0.4
26	M	57	R	superior	0.30103	0.39794	0.39794	0.221849	0.34	0.43	150	236	0.7	0.7	-0.0791812	-0.0791812	0	0	-0.18	0.07	341	379	0.5	0.3	-0.1933	-0.0333	342.463	385.837	0.6	0.1	517	404	0.438288	0.484189	0.690853	1.03388	0.09691	-0.176091	0.09	86	0	0	0	0.25	38	-0.2	0.16	43.3742	-0.5
27	F	80	R	superior	0.221849	0.09691	0.221849	0.154902	0.25	0.16	208	341	0.4	0.4	0	0	0.0457575	0	-1.39	0	366	400	0.4	0.4	0.0233	-0.0266	370.816	377.25	0.4	0.3	454	369	0.366369	0.273232	1.01347	1.15566	-0.124939	-0.0669468	-0.09	133	0	0	-0.0457575	1.39	34	0	-0.0499	6.4332	-0.1
28	F	66	R	inferior	0.30103	0.30103	0.522879	0.30103	0.26	0.25	288	328	0.7	0.6	-0.0791812	-0.0791812	0	0	-0.03	-0.05	304	372	0.3	0.3	0.0266	-0.0967	285.477	359.068	0.2	0.1	624	310	0.720832	1.06841	1.32417	1.49511	0	-0.221849	-0.01	40	-0.1	0	0	-0.02	68	0	-0.1233	73.5915	-0.1
29	F	70	R	superior	0.522879	0.154902	0.69897	0.221849	0.39	0.55	45	155	0.5	0.6	-0.0791812	-0.0791812	0	0	-0.05	0	292	339	0.1	0.3	-0.1	-0.0433	315.586	348.87	0.1	0.3	790	318	0.0911256	0.32382	0.307037	0.567765	-0.367977	-0.477121	0.16	110	0.1	0	0	0.05	47	0.2	0.0567	33.2841	0.2
33	M	70	L	superior	0.69897	0.522879	1	0.60206	0.83	0.76	49	94	1.1	0.8	-0.0791812	-0.0791812	0	0	-0.12	-0.12	328	329	0.1	0.1	-0.15	-0.12	324.226	354.249	0.1	0	1131	286	0.0454445	0.0454445	0.0454445	0.337734	-0.176091	-0.39794	-0.07	45	-0.3	0	0	0	1	0	0.03	30.0226	-0.1
34	M	59	L	inferior	0.522879	0.30103	0.60206	0.221849	0.67	0.47	131	200	0.9	0.5	-0.0791812	-0.0791812	0	0	-0.06	-0.23	291	266	0.6	0	-0.09	-0.2866	300.343	265.921	0.1	-0.1	770	493	0.496735	1.06792	1.17714	1.53524	-0.221849	-0.380211	-0.2	69	-0.4	0	0	-0.17	-25	-0.6	-0.1966	-34.4216	-0.2
35	M	72	R	superior	0.522879	0.522879	0.69897	0.39794	0.53	0.41	123	174	0.7	0.6	-0.0791812	-0.0791812	0	0.09691	-0.01	-0.03	350	404	0.4	0.3	-0.03	-0.0267	366.656	425.678	0.3	0.2	869	713	0.170981	0.0911256	0.574898	0.776018	0	-0.30103	-0.12	51	-0.1	0	0.09691	-0.02	54	-0.1	0.0033	59.0216	-0.1
37	F	64	L	inferior	0.30103	0.154902	0.30103	0.221849	0.28	0.29	362	357	0.6	0.5	-0.0791812	-0.0791812	0	0	-0.08	-0.16	371	360	0.1	0.1	-0.1266	-0.17	363.321	357.569	0.1	0.1	500	337	0.827915	0.528544	1.15288	1.11898	-0.146128	-0.0791812	0.01	-5	-0.1	0	0	-0.08	-11	0	-0.0434	-5.7514	0
38	F	82	R	superior	0.522879	0.522879	0.823909	0.823909	0.77	0.8	152	74	1.1	0.8	0.0457575	0.221849	0.221849	0.30103	0.14	0.2	345	360	0.4	0.4	0.1066	0.2333	357.062	404.847	0.3	0.6	633	665	0.0454445	0.0454445	0.184414	0.193454	0	0	0.03	-78	-0.3	0.176091	0.0791812	0.06	15	0	0.1267	47.7852	0.3
39	F	78	L	superior	0.522879	0.30103	0.60206	0.39794	0.54	0.21	168	277	1.1	0.5	-0.0791812	-0.0791812	0.09691	0.09691	0.04	-0.03	241	291	0.4	0.2	0.1566	-0.0433	230.65	325.091	0.4	0.5	789	207	0.114036	0.228333	0.700393	1.03944	-0.221849	-0.20412	-0.33	109	-0.6	0	0	-0.07	50	-0.2	-0.1999	94.4408	0.1
40	F	64	R	superior	0.154902	0.0457575	0.30103	0.09691	0.41	0.23	351	368	0.6	0.4	-0.0791812	-0.0791812	-0.0791812	0	-0.01	-0.03	378	352	0.2	0.2	-0.0733	-0.06	362.368	347.205	0.1	0.1	479	252	0.543385	0.990956	1.41474	1.62742	-0.109144	-0.20412	-0.18	17	-0.2	0	0.0791812	-0.02	-26	0	0.0133	-15.1634	0
41	F	80	R	superior	0.30103	0.30103	0.30103	0.30103	0.28	0.31	273	190	0.6	0.4	0.221849	0.154902	0.30103	0.221849	0.21	0.15	446	385	0.4	0.5	0.08	0.19	409.575	388.132	0.4	0.4	349	301	0.119201	0.171961	1.00353	1.05018	0	0	0.03	-83	-0.2	-0.0669468	-0.0791812	-0.06	-61	0.1	0.11	-21.4429	0
42	M	82	R	superior	0.221849	0.154902	0.221849	0	0.03	0.1	323	399	0.3	0.3	-0.0791812	0	0	0.0457575	-0.03	0.01	389	401	0.1	0.2	0.0967	-0.0333	386.61	403.319	0.2	0.1	576	260	0.623778	0.871568	1.2251	1.39837	-0.0669468	-0.221849	0.07	76	0	0.0791812	0.0457575	0.04	12	0.1	-0.13	16.709	-0.1
43	M	65	R	inferior	0.30103	0.221849	0.30103	0.221849	0.19	0.19	239	283	0.5	0.3	0	-0.0791812	0	0	-0.13	-0.19	357	328	0	0.1	-0.1333	-0.1933	364.263	322.404	0.1	0	775	239	0.636039	0.683137	1.16571	1.43573	-0.0791812	-0.0791812	0	44	-0.2	-0.0791812	0	-0.06	-29	0.1	-0.06	-41.8592	-0.1
44	M	66	L	superior	-0.0791812	-0.0791812	0	0	0.03	0.03	281	328	0.4	0.3	-0.0791812	-0.0791812	0	0	-0.13	-0.06	349	335	0.1	0.1	-0.1633	-0.0733	327.626	344.954	0	0.1	456	273	0.616098	0.583777	1.42987	1.21381	0	0	0	47	-0.1	0	0	0.07	-14	0	0.09	17.3282	0.1
45	F	55	R	superior	0.69897	0.221849	0.69897	0.154902	0.54	0.26	125	231	0.7	0.4	-0.0791812	-0.0791812	0	0	-0.07	-0.07	320	369	0.2	0.2	-0.0733	-0.12	349.497	386.089	0.2	0.1	635	225	0.0800682	0.537744	0.838146	1.35359	-0.477121	-0.544068	-0.28	106	-0.3	0	0	0	49	0	-0.0467	36.5913	-0.1
46	M	63	R	superior	0.69897	0.823909	0.69897	0.69897	0.57	0.92	127	169	1.3	1.1	-0.0791812	-0.0791812	0	0	-0.02	-0.22	206	214	0.1	0	-0.0733	-0.2733	205.241	241.402	0.1	0.1	827	532	0.217873	0.29644	0.279434	0.745418	0.124939	0	0.35	42	-0.2	0	0	-0.2	8	-0.1	-0.2	36.1604	0
50	F	73	L	superior	0.39794	0.09691	0.39794	0.0457575	0.29	0.45	348	225	1.1	0.7	-0.0791812	-0.0791812	0	0	-0.06	-0.03	378	352	0.1	0.5	-0.03	0.05	380.31	319.16	0.2	0.4	523	310	0.280357	0.481522	0.737918	0.855041	-0.30103	-0.352183	0.16	-123	-0.4	0	0	0.03	-26	0.4	0.08	-61.1494	0.2
51	M	71	R	inferior	0.30103	0.30103	0.30103	0.30103	0.3	0.21	186	260	0.6	0.7	-0.0791812	-0.0791812	0	0	-0.1	-0.15	313	325	0.1	0.1	-0.1	-0.0467	312.179	311.277	0.2	0	465	251	0.205605	0.423745	0.662105	1.09204	0	0	-0.09	74	0.1	0	0	-0.05	12	0	0.0533	-0.9022	-0.2
52	M	80	R	superior	0.522879	0.221849	0.69897	0.221849	0.4	0.09	150	274	0.6	0.4	0	0.0457575	0.09691	0.154902	-0.04	0.03	359	308	0.3	0.2	-0.0433	-0.0433	355.034	309.234	0.5	0.1	751	273	0.215076	0.481522	0.864212	1.33733	-0.30103	-0.477121	-0.31	124	-0.2	0.0457575	0.0579919	0.07	-51	-0.1	0	-45.8004	-0.4
53	M	73	R	superior	0.221849	0.09691	0.221849	0.154902	0.59	0.23	85	168	1	1	0.0457575	-0.0791812	0.0457575	0	0.15	0.03	218	295	0.3	0.3	0.0567	-0.0067	246.436	285.127	0.3	0.3	719	260	0.226133	0.218151	0.968188	1.14996	-0.124939	-0.0669468	-0.36	83	0	-0.124939	-0.0457575	-0.12	77	0	-0.0634	38.6912	0
54	M	78	R	superior	0.69897	0.69897	1.04576	0.69897	0.86	0.55	83	184	1.2	0.7	0	-0.0791812	0	0	-0.02	-0.05	321	338	0.2	0.3	0.0233	0.0033	349.742	337.671	0.3	0.4	780	356	0.0454445	0.0454445	0.0791814	0.607448	0	-0.346787	-0.31	101	-0.5	-0.0791812	0	-0.03	17	0.1	-0.02	-12.0715	0.1
[truncated: 19 more columns]
